# Supplementary material for: Diagnosis of central serous chorioretinopathy by deep learning analysis of en face images of choroidal vasculature: A pilot study
Source: PLoS One. 2021 Jun 18;16(6):e0244469. doi: 10.1371/journal.pone.0244469 (PMC8213187; doi:10.1371/journal.pone.0244469)
Supplement: S1 Table — (XLSX) [file pone.0244469.s001.xlsx]

## Sheet: Sheet1
						DL Case1				DL Case2				DL Case3				DL Case4				DL Case5				DL Case1-5
# Normal	Eye	Sex	Age	1/2 choroidal thickness		Test or Training	Keras Validation	NNC Validation		Test or Training	Keras Validation	NNC Validation		Test or Training	Keras Validation	NNC Validation		Test or Training	Keras Validation	NNC Validation		Test or Training	Keras Validation	NNC Validation		Keras Validation	NNC Validation
1	OD	female	32	190		test	Normal	Normal		tr				tr				tr				tr				Normal	Normal
2	OS	female	40	130		test	Normal	Normal		tr				tr				tr				tr				Normal	Normal
3	OD	female	34.9167	150		test	Normal	Normal		tr				tr				tr				tr				Normal	Normal
4	OD	female	35.3333	110		test	Normal	Normal		tr				tr				tr				tr				Normal	Normal
5	OS	male	43.8333	140		test	Normal	Normal		tr				tr				tr				tr				Normal	Normal
6	OS	male	44.25	100		test	Normal	Normal		tr				tr				tr				tr				Normal	Normal
7	OS	female	27.1667	140		test	Normal	Normal		tr				tr				tr				tr				Normal	Normal
8	OD	female	44.1667	120		test	Normal	Normal		tr				tr				tr				tr				Normal	Normal
9	OS	male	35.9167	130		test	Normal	Normal		tr				tr				tr				tr				Normal	Normal
10	OD	female	39.1667	150		test	Normal	Normal		tr				tr				tr				tr				Normal	Normal
11	OS	female	39.1667	150		test	Normal	Normal		tr				tr				tr				tr				Normal	Normal
12	OS	male	38.75	200		test	Normal	Normal		tr				tr				tr				tr				Normal	Normal
13	OS	female	31.1667	130		tr				test	Normal	Normal		tr				tr				tr				Normal	Normal
14	OD	female	31.6667	130		tr				test	Normal	Fail		tr				tr				tr				Normal	Fail
15	OD	female	43.4167	90		tr				test	Normal	Normal		tr				tr				tr				Normal	Normal
16	OS	female	38.5	130		tr				test	Normal	Normal		tr				tr				tr				Normal	Normal
17	OD	male	42.25	170		tr				test	Normal	Normal		tr				tr				tr				Normal	Normal
18	OS	female	32	205		tr				test	Normal	Normal		tr				tr				tr				Normal	Normal
19	OD	female	40	150		tr				test	Normal	Normal		tr				tr				tr				Normal	Normal
20	OD	female	28.9167	125		tr				test	Normal	Normal		tr				tr				tr				Normal	Normal
21	OS	female	28.9167	125		tr				test	Normal	Normal		tr				tr				tr				Normal	Normal
22	OS	female	34.9167	170		tr				tr				test	Normal	Normal		tr				tr				Normal	Normal
23	OS	female	35.3333	110		tr				tr				test	Normal	Normal		tr				tr				Normal	Normal
24	OD	female	27.3333	135		tr				tr				test	Normal	Normal		tr				tr				Normal	Normal
25	OD	female	45.5	100		tr				tr				test	Normal	Normal		tr				tr				Normal	Normal
26	OS	female	45.8333	140		tr				tr				test	Normal	Normal		tr				tr				Normal	Normal
27	OD	female	41.75	135		tr				tr				test	Normal	Fail		tr				tr				Normal	Fail
28	OS	female	41.75	140		tr				tr				test	Normal	Normal		tr				tr				Normal	Normal
29	OD	female	29.1667	145		tr				tr				test	Normal	Normal		tr				tr				Normal	Normal
30	OS	female	29.1667	170		tr				tr				test	Normal	Normal		tr				tr				Normal	Normal
31	OS	male	38.75	240		tr				tr				tr				test	Fail	Normal		tr				Fail	Normal
32	OS	female	30.8333	140		tr				tr				tr				test	Normal	Normal		tr				Normal	Normal
33	OS	male	33.0833	160		tr				tr				tr				test	Normal	Normal		tr				Normal	Normal
34	OS	male	40.75	140		tr				tr				tr				test	Normal	Normal		tr				Normal	Normal
35	OD	female	42.5	160		tr				tr				tr				test	Normal	Normal		tr				Normal	Normal
36	OD	female	39.1667	130		tr				tr				tr				test	Normal	Normal		tr				Normal	Normal
37	OD	female	37.8333	130		tr				tr				tr				test	Normal	Normal		tr				Normal	Normal
38	OS	female	37.8333	150		tr				tr				tr				test	Normal	Normal		tr				Normal	Normal
39	OD	female	46	120		tr				tr				tr				test	Normal	Normal		tr				Normal	Normal
40	OS	female	46	120		tr				tr				tr				tr				test	Normal	Normal		Normal	Normal
41	OD	male	35.9167	130		tr				tr				tr				tr				test	Normal	Normal		Normal	Normal
42	OD	female	36.6667	140		tr				tr				tr				tr				test	Normal	Normal		Normal	Normal
43	OS	female	36.6667	150		tr				tr				tr				tr				test	Normal	Normal		Normal	Normal
44	OD	female	32.5833	250		tr				tr				tr				tr				test	Fail	Normal		Fail	Normal
45	OD	male	42.8333	150		tr				tr				tr				tr				test	Normal	Fail		Normal	Fail
46	OD	male	40.6667	150		tr				tr				tr				tr				test	Normal	Normal		Normal	Normal
47	OS	female	40.5833	200		tr				tr				tr				tr				test	Fail	Fail		Fail	Fail
