# Supplementary material for: Diagnosis of central serous chorioretinopathy by deep learning analysis of en face images of choroidal vasculature: A pilot study
Source: PLoS One. 2021 Jun 18;16(6):e0244469. doi: 10.1371/journal.pone.0244469 (PMC8213187; doi:10.1371/journal.pone.0244469)
Supplement: S2 Table — (XLSX) [file pone.0244469.s002.xlsx]

## Sheet: Sheet1
						DL Case1				DL Case2				DL Case3				DL Case4				DL Case5				DL Case1-5
# CSC	Eye	Sex	Age	1/2 choroidal thickness		Test or Training	Keras validation	NNC validation		Test or Training	Keras validation	NNC validation		Test or Training	Keras validation	NNC validation		Test or Training	Keras validation	NNC validation		Test or Training	Keras validation	NNC validation		Keras validation	NNC validation
1	OD B	male	53.4167	180		test	Fail	CSC		tr				tr				tr				tr				Fail	CSC
2	OS	male	55.9167	247		test	CSC	CSC		tr				tr				tr				tr				CSC	CSC
3	OS	male	47.9167	340		test	CSC	CSC		tr				tr				tr				tr				CSC	CSC
4	OD	male	41.8333	291		test	CSC	CSC		tr				tr				tr				tr				CSC	CSC
5	OD	male	31.3333	275		test	CSC	CSC		tr				tr				tr				tr				CSC	CSC
6	OD	female	80	225		test	CSC	CSC		tr				tr				tr				tr				CSC	CSC
7	OD	male	51.4167	250		test	CSC	CSC		tr				tr				tr				tr				CSC	CSC
8	OS	male	37.1667	182		test	CSC	CSC		tr				tr				tr				tr				CSC	CSC
9	OS	female	53.8333	237		tr				test	CSC	CSC		tr				tr				tr				CSC	CSC
10	OD	male	55.5	206		tr				test	CSC	CSC		tr				tr				tr				CSC	CSC
11	OD	female	73.8333	193		tr				test	CSC	CSC		tr				tr				tr				CSC	CSC
12	OS B	male	68.6667	150		tr				test	Fail	CSC		tr				tr				tr				Fail	CSC
13	OS	femele	69.6667	210		tr				test	CSC	CSC		tr				tr				tr				CSC	CSC
14	OS	male	70.3333	177		tr				test	CSC	CSC		tr				tr				tr				CSC	CSC
15	OD	male	38.75	242		tr				test	CSC	CSC		tr				tr				tr				CSC	CSC
16	OD	male	46.0833	290		tr				test	CSC	CSC		tr				tr				tr				CSC	CSC
17	OD	male	48.25	250		tr				test	CSC	CSC		tr				tr				tr				CSC	CSC
18	OS	female	73.1667	194		tr				test	CSC	CSC		tr				tr				tr				CSC	CSC
19	OD	male	45.8333	165		tr				test	Fail	CSC		tr				tr				tr				Fail	CSC
20	OS	male	45.8333	210		tr				tr				test	CSC	CSC		tr				tr				CSC	CSC
21	OD	male	76.0833	350		tr				tr				test	CSC	CSC		tr				tr				CSC	CSC
22	OS	male	76.0833	290		tr				tr				test	CSC	CSC		tr				tr				CSC	CSC
23	OD	female	46.5	200		tr				tr				test	CSC	CSC		tr				tr				CSC	CSC
24	OS	male	79.4167	306		tr				tr				test	CSC	CSC		tr				tr				CSC	CSC
25	OD	male	47.9167	274		tr				tr				test	CSC	CSC		tr				tr				CSC	CSC
26	OD	male	54.25	209		tr				tr				test	CSC	CSC		tr				tr				CSC	CSC
27	OD	male	45.1667	190		tr				tr				test	CSC	CSC		tr				tr				CSC	CSC
28	OD	male	33.8333	264		tr				tr				test	CSC	CSC		tr				tr				CSC	CSC
29	OS	male	31.3333	253		tr				tr				test	CSC	CSC		tr				tr				CSC	CSC
30	OS	male	46.5833	254		tr				tr				test	CSC	CSC		tr				tr				CSC	CSC
31	OS	male	45.3333	286		tr				tr				tr				test	CSC	CSC		tr				CSC	CSC
32	OD	male	53.8333	230		tr				tr				tr				test	CSC	Fail		tr				CSC	Fail
33	OD	male	47	280		tr				tr				tr				test	CSC	CSC		tr				CSC	CSC
34	OS	male	47	225		tr				tr				tr				test	CSC	CSC		tr				CSC	CSC
35	OD	male	45	210		tr				tr				tr				test	CSC	CSC		tr				CSC	CSC
36	OS	male	59.0833	220		tr				tr				tr				test	Fail	CSC		tr				Fail	CSC
37	OS	male	39.25	193		tr				tr				tr				test	Fail	CSC		tr				Fail	CSC
38	OD	male	55.8333	250		tr				tr				tr				test	CSC	CSC		tr				CSC	CSC
39	OS	male	48.9167	232		tr				tr				tr				test	Fail	CSC		tr				Fail	CSC
40	OS	male	51.4167	264		tr				tr				tr				test	CSC	CSC		tr				CSC	CSC
41	OS	male	52.8333	205		tr				tr				tr				test	Fail	CSC		tr				Fail	CSC
42	OS	female	34.75	290		tr				tr				tr				tr				test	CSC	CSC		CSC	CSC
43	OD	male	36.6667	190		tr				tr				tr				tr				test	CSC	CSC		CSC	CSC
44	OS	male	48.3333	280		tr				tr				tr				tr				test	CSC	CSC		CSC	CSC
45	OS	male	56.8333	177		tr				tr				tr				tr				test	CSC	CSC		CSC	CSC
46	OS	male	26	318		tr				tr				tr				tr				test	CSC	CSC		CSC	CSC
47	OD	male	44	258		tr				tr				tr				tr				test	CSC	CSC		CSC	CSC
48	OS	male	44	296		tr				tr				tr				tr				test	CSC	CSC		CSC	CSC
49	OD	male	58.75	190		tr				tr				tr				tr				test	Fail	CSC		Fail	CSC
50	OD	male	62.4167	274		tr				tr				tr				tr				test	CSC	CSC		CSC	CSC
51	OS	female	44.4167	215		tr				tr				tr				tr				test	Fail	CSC		Fail	CSC
52	OD	female	48.9167	300		tr				tr				tr				tr				test	CSC	CSC		CSC	CSC
53	OS	female	61.3333	243		tr				tr				tr				tr				test	CSC	CSC		CSC	CSC
